# Supplementary material for: Dried Blood Spot Biomarkers of Oxidative Stress and Inflammation Associated with Blood Pressure in Rural Senegalese Women with Incident Hypertension
Source: Antioxidants (Basel). 2021 Dec 20;10(12):2026. doi: 10.3390/antiox10122026 (PMC8698702; doi:10.3390/antiox10122026)
Supplement: Supplementary file 1 [file antioxidants-10-02026-s001.zip]

Archive with 1 entries (1 files):
- antioxidants-1500751-supplementary.pdf
